# Supplementary material for: Structure–Activity Relationship Target Prediction Studies of Clindamycin Derivatives with Broad-Spectrum Bacteriostatic Antibacterial Properties
Source: Molecules. 2023 Oct 31;28(21):7357. doi: 10.3390/molecules28217357 (PMC10649545; doi:10.3390/molecules28217357)
Supplement: Supplementary file 1 [file molecules-28-07357-s001.zip]

Archive with 1 entries (1 files):
- molecules-2619585-supplementary.pdf
